# Supplementary material for: Cryo-EM structure of the human concentrative nucleoside transporter CNT3
Source: PLoS Biol. 2020 Aug 10;18(8):e3000790. doi: 10.1371/journal.pbio.3000790 (PMC7440666; doi:10.1371/journal.pbio.3000790)
Supplement: S1 Table — (XLSX) [file pbio.3000790.s011.xlsx]

## Sheet: Sheet1
Data Collection
Particles	99489
Pixel size (Å)	1.04
Defocus range (µm)	-1.5~-2.0
Voltage (kV)	300
Electron dose (e-Å−2)	60
Model composition
Nonhydrogen atoms	11664
Protein residues	11664
Phospholipids (PC)	0
Sugars	0
Refinement
Resolution (Å)	3.6
Map sharpening B-factor (Å2)	-189
R factor	0.3643
RMS deviations
Bonds (Å)	0.008
Angles (°)	1.078
Validation (proteins)
MolProbity score	1.75
Clashscore, all atoms	6.76
Good rotamers (%)	99.75
Ramachandran plot
Favored (%)	94.56
Allowed (%)	5.44
Outliers (%)	0
