# Supplementary material for: Cryo-EM structure of the human concentrative nucleoside transporter CNT3
Source: PLoS Biol. 2020 Aug 10;18(8):e3000790. doi: 10.1371/journal.pbio.3000790 (PMC7440666; doi:10.1371/journal.pbio.3000790)
Supplement: S1 Data — ITC, isothermal titration calorimetry. (XLSX) [file pbio.3000790.s012.xlsx]

## Sheet: Fig 1
Fig 1A. CNT3 Dissociation constant (Kd) measuerd by ITC
protein	repeat 1 (mM)	repeat 2 (mM)	repeat 3 (mM)	Means± SDs
hCNT3	401	246	328	325±77.5
CNT3ins	347	395	362	368±24.5

## Sheet: S2 Fig
S2 Fig Dissociation constant (Kd) measuerd by ITC
protein	repeat 1 (mM)	repeat 2 (mM)	repeat 3 (mM)	Means± SDs
Na free	no binding	no binding	no binding
Cytidine	320	236	225	260±51.9
Thymidne	471	684	655	603±115.5

## Sheet: S9 Fig
S9 Fig Dissociation constant (Kd) measuerd by ITC
protein	repeat 1 (mM)	repeat 2 (mM)	repeat 3 (mM)	Means±SDs
E343A	1350	1000	1220	1190±176.9
E519Q	no binding	no binding	no binding
E519A	no bingidng	no binding	no binding
N565A	268	219	352	280±67.3
S568P	no binding	no binding	no binding
C602R	no binding	no binding	no binding

## Sheet: S10 Fig
S10 Fig Dissociation constant (Kd) measuerd by ITC
condition	repeat 1 (mM)	repeat 2 (mM)	repeat 3 (mM)	Means±SDs
MES pH5.5 With NaCl	1580	1280	1190	1350±204.2
MES pH 5.5 Without NaCl	no binding	no binding	no binding
